# Supplementary material for: Inhibition of the CCL2 receptor, CCR2, enhances tumor response to immune checkpoint therapy
Source: Commun Biol. 2020 Nov 27;3:720. doi: 10.1038/s42003-020-01441-y (PMC7699641; doi:10.1038/s42003-020-01441-y)
Supplement: Supplementary file 3 — Supplementary Data 1 [file 42003_2020_1441_MOESM3_ESM.xlsx]

## Sheet: Fig. 1
Fig. 1c
	DDR2/CCL2 cluster	non-DDR2/CCL2 cluster
AUH 1	0.815934	0.571429
AUH 2	0.754107	0.43573
BLAVERI	0.941686	0.448385
CNUH	0.784836	0.380675
DFCI	0.749573	0.426496
LINDGREN	0.764765	0.58959
LINDGREN 2	0.834668	0.45595
MDA 2	0.824985	0.41055
MSKCC	0.920606	0.362424
Stransky-1	0.921569	0.320261
Stransky-2	0.8875	0.2875
UVA	0.8	0.4875

## Sheet: Fig. 2
Fig. 2a
Days Post Injection	Vehicle Control + IgG						Vehicle Control + PD-1						CCR2 antagonist + IgG						CCR2 antagonist + PD-1
0	0	0	0	0	0	0	0	0	0	0	0	0	0	0	0	0	0	0	0	0	0	0	0	0
9	12	12.3	28.2	21.8	20.5	17.4	4.1	10.5	9.4	14.5	31.1	16.8	5.5	9	12.1	15.3	16.6	10	3.7	15.2	7.5	6.8	16.9	11.8
12	12	10.3	28.5	15.8	25.6	13.9	11	23	10.7	20.3	15.8	26.6	20.4	8.4	9.2	17.4	18.8	11.5	11.1	19.7	9.1	16.1	12.1	18.3
14	25.3	31.5	71.5	19.9	29.5	28.1	17.1	25	28.2	36.9	31.1	29.9	18.7	7.4	23.8	33.9	25.6	19.9	17.7	30.8	13.2	19	28.4	24.5
18	29.9	37.9	148.5	40.9	127.4	85.8	17.9	50.4	64.6	74	47.9	79	59.8	14.6	69.2	18.7	71.1	20.7	8.9	65.6	9.6	10.8	17.7	8.2
21	126.6	50.3	441.6	70	231.4	107.3	23.5	151.7	165.2	102.7	149.5	181.1	111.9	34	105.2	107.1	131.5	18.5	11.1	75.1	5.5	0	7.8	18.2
25	149	115.9	646	164.6	633.8	113.8	50.7	113	161.8	142.4	285.8	373.6	213.8	163.1	222	108.5	187.6	128.7	17.9	118.2	0	0	10.2	54.1
28	239.8	285.1	665.1	242.2	759.7	180.7	91.9	192.2	286.3	210.6	428.4	348.3	425.5	144.8	502.7	246.4	265.1	265.7	22.8	98.1	0	0	17.3	108.2
30	410.2	298.1	855.3	306	919.6	281.7	160.4	321.3	498.6	270.2	621.4	527.6	554	223.6	696.8	343.6	375.7	445.1	57.2	104	0	0	23.6	146.5
Fig. 2b
Days Post Injection	Vehicle Control + IgG							Vehicle Control + PD-1							CCR2 antagonist + IgG							CCR2 antagonist + PD-1
0	0	0	0	0				0	0	0	0	0			0	0	0	0	0			0	0	0	0	0
8	6	11.1	16	11.3				9.9	2.6	8.5	9.8	15.2			6.7	10.2	2.8	6.3	6.5			6.2	1.9	10.9	3.6	9
14	24	13.7	15.4	21.5				12.6	18.9	20.1	7.9	24.9			17.4	25.4	11.9	17.7	11.1			10.1	9.2	10.7	13.3	12.3
17	34.8	22.1	16	39.2				12.8	19.2	43.2	20	66.8			44.7	88.4	24.9	17.1	22			4.7	3.6	7.6	29.2	4.5
20	75.2	66.9	29.4	40.2				9.7	36.3	55	17.7	71.1			90.5	132	36.2	21.2	20			3.8	6.6	3.5	32	1
23	226.8	110.4	68.7	299.8				13.1	100.3	462	46.4	484.5			177	522.8	41.1	39.7	34.4			3.8	10.7	1	51.7	1
27	278.7	146.7	85.1	398.3				8.9	145.7	389.1	50.9	459.6			299.2	681.9	81.1	74.3	29.6			13	4.8	1	78.2	1
30	566.5	250.7	112.1	237.2				17.7	234.1	389.1	93.8	459.6			377.2	949	120.9	141.7	65.1			28.5	28.6	1	78.2	1
0	0	0	0	0	0	0		0	0	0	0	0	0		0	0	0	0	0	0		0	0	0	0	0	0
9	12	12.3	28.2	21.8	20.5	17.4		4.1	10.5	9.4	14.5	31.1	16.8		5.5	9	12.1	15.3	16.6	10		3.7	15.2	7.5	6.8	16.9	11.8
12	12	10.3	28.5	15.8	25.6	13.9		11	23	10.7	20.3	15.8	26.6		20.4	8.4	9.2	17.4	18.8	11.5		11.1	19.7	9.1	16.1	12.1	18.3
14	25.3	31.5	71.5	19.9	29.5	28.1		17.1	25	28.2	36.9	31.1	29.9		18.7	7.4	23.8	33.9	25.6	19.9		17.7	30.8	13.2	19	28.4	24.5
18	29.9	37.9	148.5	40.9	127.4	85.8		17.9	50.4	64.6	74	47.9	79		59.8	14.6	69.2	18.7	71.1	20.7		8.9	65.6	9.6	10.8	17.7	8.2
21	126.6	50.3	441.6	70	231.4	107.3		23.5	151.7	165.2	102.7	149.5	181.1		111.9	34	105.2	107.1	131.5	18.5		11.1	75.1	5.5	0	7.8	18.2
25	149	115.9	646	164.6	633.8	113.8		50.7	113	161.8	142.4	285.8	373.6		213.8	163.1	222	108.5	187.6	128.7		17.9	118.2	0	0	10.2	54.1
28	239.8	285.1	665.1	242.2	759.7	180.7		91.9	192.2	286.3	210.6	428.4	348.3		425.5	144.8	502.7	246.4	265.1	265.7		22.8	98.1	0	0	17.3	108.2
30	410.2	298.1	855.3	306	919.6	281.7		160.4	321.3	498.6	270.2	621.4	527.6		554	223.6	696.8	343.6	375.7	445.1		57.2	104	0	0	23.6	146.5
Fig. 2c
Vehicle + IgG	Vehicle + Anti-PD-1	CCR2 ant. + IgG	CCR2 ant. + Anti-PD-1
3492.06	4170.93	3782.62	698.794
3315.89	3830.71	3633.45	487.97
2900.9	1886.12	3598.89	427.919
2802.37	1835.82	2621.18	414.755
2260.46	1745.78	2553.51	210.87
1926.52	1355.33	2067.72	181.302
1841.85	1299.1	1894.59	93.8492
1733.38	1231.03	1869.97	-100
1003.04	1136.38	915.966	-100
627.578	1092.24	700.741	-100
	40.5318	486.381	-100

## Sheet: Fig. 3
Fig. 3a
Vehicle Control + IgG														Vehicle Control + PD-1													CCR2 antagonist + IgG												CCR2 antagonist + PD-1
33	55	23	62	37	36	38	49	38	51	41	29	12	67	47	23	53	36	22	51	62	53	58	28	53	78	15	50	29	65	33	69	44	25	60	45	19	41	17	46	27	19	9	25	32	19	16	42	18	8
Fig. 3b
Vehicle Control + IgG														Vehicle Control + PD-1													CCR2 antagonist + IgG												CCR2 antagonist + PD-1
0.80798	1.34663	0.561097	1.68329	0.86409	0.639651	0.953865	1.23441	0.908978	1.3587	1.0462	0.747283	0.217391	1.63043	1.03242	0.516209	1.30175	0.953865	0.471322	1.24564	1.52618	1.34663	1.31297	0.720109	1.33152	1.80707	0.271739	1.26808	0.706983	1.64963	0.841646	1.77307	0.998753	0.572319	1.52618	1.05978	0.502717	1.10054	0.244565	0.80798	0.684539	0.527431	0.235661	0.662095	0.785536	0.471322	0.426434	0.852868	0.285326	0.217391
Fig. 3d, e
		Vehicle + IgG				Vehicle + Anti-PD-1					CCR2 ant. + IgG					CCR2 ant. + Anti-PD-1
	Siglec F+ AM	10.17	3.59744	5.7687	10.4554	6.4741	5.5754	7.41231	7.35445	13.1899	9.6831	9.57378	22.9572	6.46683	5.55597	22.1261	15.7065	12.115	8.1325	10.2302
	Mono	0.536342	3.53301	0.962983	2.20653	3.49555	0.73756	1.33531	0.909146	1.63117	0.765462	0.752907	0.679108	1.75844	1.64663	0.375897	0.296883	0.270805	1.88933	2.07303
	IM	6.2925	5.43539	6.67341	5.71949	10.3866	5.5064	8.43617	10.4522	6.09208	8.60635	5.97427	5.87732	5.85579	4.8204	6.59162	5.252	7.38142	5.83592	6.45623
	IM1	1.14009	0.473495	0.978318	0.577266	1.6844	0.619489	1.4482	1.57445	0.713636	1.72995	0.899879	0.792292	0.879218	0.645956	0.843849	0.685658	1.20041	0.398858	0.37617
	IM2	0.958382	0.876947	0.683902	0.672211	1.65105	0.582688	1.71682	1.62864	1.13245	0.964483	0.871516	1.91586	0.977663	0.589948	1.35016	1.6894	2.81416	0.801915	0.486568
	IM3	2.52931	2.71489	3.68939	3.20155	4.51619	3.09438	3.46479	4.67217	2.79668	3.59767	2.82082	1.25055	2.5426	2.41207	2.69073	1.57631	2.09359	3.384	4.06837
	CD103+ DCs	1.76436	1.24117	1.59168	2.57871	1.8912	2.03941	2.85358	2.06816	2.31174	2.84752	2.25872	4.05256	1.41557	2.47181	2.87101	5.17424	4.93784	1.82215	2.69044
	CD11b+ DCs	2.11899	1.29161	2.12531	1.92928	1.19743	2.00567	2.35138	2.06213	2.28419	3.16901	2.6687	3.05875	1.60568	2.44941	2.32059	3.2445	3.54739	1.49887	1.9013
[truncated: 3 more columns]

## Sheet: Fig. 4
Fig. 4a.
Days Post Injection	Vehicle + IgG								Vehicle + Anti-PD-1									CCR2 ant. + IgG									CCR2 ant. + Anti-PD-1
0	0	0	0	0	0	0	0	0	0	0	0	0	0	0	0	0	0	0	0	0	0	0	0	0	0	0	0	0	0	0	0	0	0	0
10	68.8	169	44.1	77.5	60.8	52.7	40	48	117	144	89.2	69.1	63.8	30.6	91	71.3	65	33.3	71.4	50.3	141.5	30.4	98.4	63.3	27.1	113.6	57.3	101.9	48.7	78	17.3	43.4	37.4	24
14	225	483.8	183.8	207.4	147	104.4	122.4	132.9	391.1	334.6	196	113.5	127.8	93.8	223	210	140.4	111.6	50.6	94.1	256	273.8	258.6	182.6	82.5	262.4	65	48.8	98.3	81.1	40.3	44	56.4	13.5
17	258.7	656	174.2	403.1	175.3	218	152.3	209.7	515.7	498.8	322.3	66.9	138.5	99.8	410	526.7	80.2	240.9	75	129.8	487	416.9	652.1	213.5	124.6	705.3	169.9	99.3	254	299.3	54.9	75.6	100	5.2
21	535	1135.5	276.2	702.2	370.8	339.8	340.7	341.7	658.3	1060.6	473.8	11.2	61.8	165.7	619.4	418	50.5	294.9	101.6	208.8	601.7	612.2	1207.7	542.2	188.7	1178.1	417	146.1	516.1	401.6	73.2	20.2	22.5	0
23	691.5	1575	521.5	956.6	400.3	379.5	410.4	380.9	935.6	855.8	495.7	17.8	59.6	232.6	567.7	535.1	144.8	377.8	224.5	231.5	646.6	754.9	1487.8	632.8	346.9	1611.5	560.2	150.3	670	459.9	51.6	7.4	21.7	0
25	1070.2	2027.1	555.3	975.1	401.1	741.1	508.4	550.5	1127.7	855.8	1349.4	0	11.7	376.2	692.4	686.5	230.2	468	309.8	345.2	854.4	929.7	2263.8	637.2	457.9	1764.9	708.7	111.8	1085.1	649.4	0	0	0	0
Fig. 4b
Vehicle + IgG																			Vehicle + Anti-PD-1																			CCR2 ant. + IgG
1867.34	1456.58	1334.38	1307.65	1212.32	1170.98	1168.47	1159.26	1158.15	1099.49	1046.8	1004.06	784.938	701.109	628.991	627.143	560.19	485.676	419.992	1486.12	1476.24	1412.14	1128.47	902.695	893.498	863.86	863.5	861.174	793.979	769.255	760.851	660.53	609.022	494.3	368.2	254.17	-81.61	-100	2961.13	2200.16	1591.28	1453.77	1305.56	1047.84	906.67	807.053	804.546	632.741	585.63	519.121
Fig. 4c (with Fig. 4a)
Days Post Injection	Vehicle + IgG											Vehicle + Anti-PD-1												CCR2 ant. + IgG										CCR2 ant. + Anti-PD-1
0	0	0	0	0	0	0	0	0	0	0		0	0	0	0	0	0	0	0	0	0	0		0	0	0	0	0	0	0	0	0		0	0	0	0	0	0	0	0	0	0
13	74.5	82.4	123	201.9	132.7	166.3	19.2	113.9	184.4	173.6		13	31.8	39.3	44.5	33.9	135.5	64	16.9	28.3	23.9	212.5		13	169.8	90	152.7	102.8	117.3	92.5	76.2	155.5		74.5	38.3	123	43.8	76.8	166.3	19.2	113.9	117.4	97.9
16	110	159.2	94.6	92.4	88	141.7	425.6	118.4	257.6	278.3		16	172.6	80.6	140.2	116.9	262.7	99.8	30.1	275.7	415.7	402.1		16	461.5	225	370.6	299.6	288.4	287.2	368.9	339.3		210.7	64.8	186.6	96.3	129.5	232.2	38.7	248.9	292.7	230.3
19	314.6	402.2	216.6	176.2	227.1	245.7	701.3	273.6	378.9	310.4		19	250.1	249.3	364.5	179.9	674	250.3	131.7	393.5	269.3	713.9		19	567.1	559.8	792.6	492.7	359.5	612.1	614.8	498.1		343.5	132.3	333.7	225.7	397.6	611.2	152.8	307	608.3	427.2
22	356	871.2	377.6	129.3	269	434.9	979.2	223.5	488.1	507.4		22	284.1	302.6	353.2	306.3	1031.3	389.6	251.9	243.8	352.2	782.3		22	757.9	943.2	627.3	428.5	500.4	744.1	697.2	984.2		394.4	187.6	558.4	354.7	250	724.5	282.9	359.8	745.3	497.1
Fig. 4e
	Vehicle + IgG								Vehicle + Anti-PD-1										CCR2 antagonist + IgG						CCR2 antagonist + Anti-PD-1
	12.4	10.5	9.18	9.37	7.55	9.42	9.95	16.9	10.3	13.9	12.8	10	1.85	3.75	25.7	31.8	8.69	18.2	12.4	12.7	8.28	9.02	10.1	8.97	21.4	22.5	24.2	23.4	27.6	25
Fig. 4f
	Vehicle + IgG								Vehicle + Anti-PD-1										CCR2 antagonist + IgG						CCR2 antagonist + Anti-PD-1
	58.3	55.8	64.6	55.8	54.1	54.4	46.3	38.2	8.46	13.3	61.3	64.8	17.3	24.8	31.7	25.8	13.6	26	19	25.8	47.2	34.4	57.4	56.5	38	38.9	33.4	33.5	35.9	35.7
[truncated: 24 more columns]

## Sheet: Fig. 5 and Supp. Fig. 12
Fig. 5a
	Vehicle + IgG								Vehicle + Anti-PD-1										CCR2 antagonist + IgG						CCR2 antagonist + Anti-PD-1
	12.3	13.8	14.3	12.9	13	10.9	9.83	7.59	3.53	4.9	12	13.8	6.85	7.83	6.31	5.52	4.02	6.78	4.91	5.76	11.5	7.24	11.3	11.8	7.74	7.83	6.9	7.36	7.05	7.36
Fig. 5b
	Vehicle + IgG								Vehicle + Anti-PD-1										CCR2 antagonist + IgG						CCR2 antagonist + Anti-PD-1
	85.2	86.3	97.1	70.5	63.8	65.6	51	37.7	12.9	34.2	95.3	93.4	12.9	16.8	48.9	46.4	15.2	34.3	18.1	23.9	54.6	29.5	65.4	64.6	56	61	51.6	50.5	56.3	51.1
Fig. 5c
	Vehicle + IgG								Vehicle + Anti-PD-1										CCR2 antagonist + IgG						CCR2 antagonist + Anti-PD-1
	53.5	51.3	54.5	57.8	40.6	34.7	53.6	42.4	21.5	29.1	25.4	47.4	10.1	41.7	22.9	19.8	23.8	11.1	13.4	39.3	43.6	37.1	8.41	5.56	15.2	19.5	13.2	27.6	28.7	13.5
Fig. 5d
	Vehicle + IgG				Vehicle + Anti-PD-1						CCR2 antagonist + IgG						CCR2 antagonist + Anti-PD-1
	16.2	15.4	16.4	20	36.8	28.6	34.2	28.3	28.3	25.6	18.5	25	17.4	17	23.9	22.1	36.2	32.8	23.3	17.6	23.4
Fig. 5e and Supplemental Fig. 12
	Control + IgG			Control + aPD-1			CCR2 antagonist + IgG			CCR2 antagonist + aPD-1
TREM-1	1522.32	1692.72	1711.52	1143.02	1103.38	1037.92	969.2	859.15	1305	1663.06	1045.85	934.78
TNF-	944.12	955.46	1447.32	1076.1	973.25	921.72	782.75	842.65	1086.16	1167.18	890.1	828.98
TIMP-1	4382.32	3751.36	3420.1	3439.32	3628.42	4021.02	3125.75	2344	4364.34	4033.86	2521.65	2851.72
SDF-1/CXCL12	1370.64	1369.38	949.96	1061.28	2372.04	2999.6	1610.22	1010.15	991.72	1252.62	1266.1	880.32
RANTES/CCL5	2344.06	3791.52	732.8	757.72	794.37	862.98	1186.94	752.8	828.84	965.76	806.15	732.64
MIP-2/CXCL2	1056.02	1158.22	1825.9	1623.74	1498.66	1226.82	855.48	936.25	1080.12	1788.8	1492.6	959.3
MIP-1/CCL3	2211.02	3035.86	1646.88	1440.82	2236.37	2667.84	1330.58	920.35	1686.86	2442.84	1436.35	1295.94
MIG/CXCL9	4021.14	3467.2	1428.18	1334.44	1546.49	1843.8	3140.76	1467.85	2616.22	3237.54	1836.65	1688.58
MCP-5/CCL12	1292.06	1328.88	1275.24	1451.98	1593.2	1652.64	1285.04	1059.15	1441.04	1563.86	1586.75	1363.86
JE/CCL2/MCP-1	3613.74	4323.36	7523.32	5016.42	4384.2	3201.56	3054.28	2451.7	4827.46	4792.9	2928.3	3151.1
M-CSF	1395.9	1237.88	1130.98	1056.08	1044.71	1034.18	1038.68	779.85	1100.18	1199.82	978.45	954.64
KC/CXCL1	1221.76	1249	3611.06	3241.7	2532.98	1792.6	912.78	886.05	1843.92	2527.34	1955.85	1244.32
IP-10/CXCL10/CRG-2	7410.48	6989.16	2622.22	1860.54	2937.3	4405.94	5251.56	1540.85	5395.18	7095.98	2200.85	2673.38
IL-16	4237.82	4047.74	3246.54	1824.22	2648.26	3206.84	2079.54	1575.05	2748.28	3090.7	1831.55	1788.18
IL-1r	19085.3	18724.8	15790.1	16856.8	15369	15010.7	15926.7	15009	12744.3	10796	9583	9750.12
IL-1ß	1643.32	1859.26	1169.28	1395	1284.75	1092.62	1194.78	879.2	937.34	1155.44	1047.1	908.02
IL-1a	1122.4	1211.46	1517.78	1211.24	1154.34	1077.76	966.38	988.9	1247.9	881.92	1184.95	928.16
IFN	0	877.92	949.5	0	0	0	0	0	1062.28	17204.6	5734.87	2038.37
sICAM-1	22140.3	21826.2	22493.4	18803.4	17993.3	17440.8	18785.7	17537.5	19469.4	0	8803.4	13461.7
I-309/CCL1/TCA-3	834.38	988.24	0	0	0	0	727.34	0	0	0	0	0
GM-CSF	0	0	800.38	0	0	0	0	0	0	0	916.1	0
G-CSF	0	0	1188	0	0	0	0	0	0	0	0	0
C5/C5a	2248.94	2100.3	3482.3	2089.22	2086.3	2080.66	1736.88	1225.8	2075.78	2649.54	1705.9	1889.54
BLC	1491.26	1318.24	1129.36	1029.34	1298.47	1505.8	998.34	900.55	1203.9	1014.02	1236	1120.88
Fig. 5f
	Vehicle + IgG				Vehicle + Anti-PD-1						CCR2 antagonist + IgG						CCR2 antagonist + Anti-PD-1
	0	0	0	0.0297619	0	0	0.804416	0	0	0.53271	4.64912	0	3.411	3.48387	0	0	2.61628	1.8595	1.23967	4.18605	6.63043

## Sheet: Supp. Fig. 1-3
Supp. Fig. 1
Days Post Injection	shControl + IgG				shControl + Anti-PD-1					shDDR2 + IgG						shDDR2 + Anti-PD-1
0	0	0	0	0	0	0	0	0	0	0	0	0	0	0	0	0	0	0	0	0	0
7	4.5	20.7	18.6	22.3	10.7	9.1	7.9	7.1	7.5	4.3	33.2	22.1	10.7	15	20	9.9	16.6	12.4	9.9	9.8	7.1
11	10.9	31.7	18.2	22.1	12.8	12.2	30.4	23.9	12.4	26	19	20.1	16.2	29.2	16.1	22.6	17.1	11.3	17.1	10.2	19.1
18	55.7	150.5	33.9	87.2	33.5	27	130.6	84.3	38.4	66.8	123.1	34.5	40.1	61.1	36.6	84.8	82.4	15.7	31.7	51.3	51.8
21	77.2	244.5	38.4	123.5	16.8	18.8	101.6	114.1	88	43.4	181.9	35.2	63.8	95.6	20.7	58.1	121.3	19.6	41.4	56.7	79.2
24	65.1	365.7	68.6	273	23.7	19	596	165.5	180.2	140.5	450	68.6	173.2	222.1	16.6	137.6	157.6	5	56.9	80.2	191.6
27	374	645.7	240.2	667.2	80.8	78.1	848.3	525.8	343.1	602.4	770.2	181.9	284.8	287.1	54.4	137.7	261.5	0	48.3	121.6	259.8
31	727.3	756.5	167.2	634.4	163	49.4	897	865.1	557.1	727.1	1114.3	260	530.9	867.4	43.6	168.2	341.8	0	127.7	227.6	607.9
Supp. Fig. 2a
NA13			E0771			B16F10
1.253	0.854	0.935	0.72	0.763	0.797	3.926	5.632	4.287
Supp. Fig. 2b
Lung	B16F10		Bladder	NA13		Mammary Fat Pad	E0771
0.83	0.014		0.94	1.168		1.469	44.714
0.971	0.019		1.006	3.3		0.718	11.645
1.241	0.02		1.058	5.42		0.949	36.966
Supp. Fig. 3a
NA13			T1			T2			T3			T4			T5			T6			T7			T8			T9
1.253	0.854	0.935	0.698	1.128	0.799	0.535	0.577	0.48	1.107	1.422	1.107	3.639	3.782	3.809	1.199	0.896	1.051	1.046	1.225	1.196	0.608	0.669	0.778	0.773	1.17	1.013	1.463	1.509	1.688
Supp. Fig. 3c
IgG					PD-1
T1	T2	T3	T4	T5	T6	T7	T8	T9	T10
138.25	112.074	120.748	309.069	131.653	126.998	133.357	63.3151	93.6683	115.667

## Sheet: Supp. Fig. 4, 7
Supp. Fig. 4a
NA13 shControl	NA13 shCCL2 #1	NA13 shCCL2 #2
0.914	0.065	0.217
1.054	0.068	0.219
1.038	0.078	0.261
Supp. Fig. 4b
Days Post Injection	shControl + IgG						shControl + PD-1						shCCL2 + IgG					shCCL2 + PD-1
0	0	0	0	0	0	0	0	0	0	0	0	0	0	0	0	0	0	0	0	0	0	0
10	14.7	7.3	16.2	0	0	17.9	0.5	17.7	21.5	8.3	16.1	0.5	13.9	19.1	11.6	0	34.6	0	9.8	10.1	20.3	22
13	30.1	27.4	21.5	16.4	21.7	19.3	26.3	33.9	17.7	23.2	54.3	31	33.4	21.9	11.1	33.8	22.6	18.5	11.8	23.7	26.3	26.3
18	52.7	91.2	38.2	33.7	30.5	52.1	69.8	35.4	34.8	34.7	90.6	59	53.4	47.2	47.6	22.2	42.3	17.2	26.8	34.3	22.1	59.2
21	95.8	117.5	61.4	52.6	116.8	129.8	142.2	27.8	47.4	112.5	109.5	136.7	141.7	62.4	48.6	10.5	241.8	17.7	13.2	42.9	19.4	94.3
24	317.8	170.8	134.9	73.8	244.7	209.5	198.9	43.2	26.9	136.2	243.9	299.7	368.7	121	48.5	29.2	341.7	18.5	0	80	23.3	235
27	401.8	228.7	180.1	27.9	322.9	228.4	250.6	55.4	24.5	302.9	404.9	340.4	361.9	284.3	136.2	107.3	693.3	0	0	82.6	50.9	454
Supp. Fig. 7a
	Vehicle + IgG								Vehicle + Anti-PD-1										CCR2 antagonist + IgG						CCR2 antagonist + Anti-PD-1
	22.4	23.1	21.9	25.2	27.3	31.6	34.3	38	75	70.5	22.8	19.9	60.7	53.6	37.3	37.2	72.7	45.6	62	54.3	35.6	49.8	29.4	29.5	35.5	34.1	36.4	35.7	31.7	33.2
Supp. Fig. 7b
	Vehicle + IgG								Vehicle + Anti-PD-1										CCR2 antagonist + IgG						CCR2 antagonist + Anti-PD-1
	6.91	10.6	4.37	9.67	11.1	4.59	9.46	6.85	6.23	2.31	3.06	5.32	20.2	17.8	5.17	5.27	5.03	10.2	6.72	7.16	8.93	6.79	3.17	5.07	5	4.53	6	7.37	4.88	6.02
Supp. Fig. 7c
	Vehicle + IgG								Vehicle + Anti-PD-1										CCR2 antagonist + IgG						CCR2 antagonist + Anti-PD-1
PD-1- Lag3-	22.4	23.1	21.9	25.2	27.3	31.6	34.3	38	75	70.5	22.8	19.9	60.7	53.6	37.3	37.2	72.7	45.6	62	54.3	35.6	49.8	29.4	29.5	35.5	34.1	36.4	35.7	31.7	33.2
PD-1- Lag3+	6.91	10.6	4.37	9.67	11.1	4.59	9.46	6.85	6.23	2.31	3.06	5.32	20.2	17.8	5.17	5.27	5.03	10.2	6.72	7.16	8.93	6.79	3.17	5.07	5	4.53	6	7.37	4.88	6.02
PD-1+ Lag3-	12.4	10.5	9.18	9.37	7.55	9.42	9.95	16.9	10.3	13.9	12.8	10	1.85	3.75	25.7	31.8	8.69	18.2	12.4	12.7	8.28	9.02	10.1	8.97	21.4	22.5	24.2	23.4	27.6	25
PD-1+ Lag3+	58.3	55.8	64.6	55.8	54.1	54.4	46.3	38.2	8.46	13.3	61.3	64.8	17.3	24.8	31.7	25.8	13.6	26	19	25.8	47.2	34.4	57.4	56.5	38	38.9	33.4	33.5	35.9	35.7

## Sheet: Supp. Fig. 8-11
Supp. Fig. 8a
Vehicle + IgG								Vehicle + Anti-PD-1										CCR2 antagonist + IgG						CCR2 antagonist + Anti-PD-1
49.3	42.1	51.3	44.5	50	49.2	40.9	25.3	3.32	14	56.4	58.5	22.7	23.4	20.3	11.2	6.92	11.8	11.2	20.3	37.7	25.3	45.6	44.8	17	24.5	28.5	22.6	20.1	17
Supp. Fig. 8b
Vehicle + IgG								Vehicle + Anti-PD-1										CCR2 antagonist + IgG						CCR2 antagonist + Anti-PD-1
15.1	17	17.2	15.9	16	15.6	16.7	12.5	9.98	12.6	15.6	15.9	18.5	20.3	12	11.1	10.7	13.7	11.8	13.6	16.2	14.1	13.6	14.2	14.6	15.7	13.4	13	12.4	12.5
Supp. Fig. 9a
Vehicle + IgG					Vehicle + Anti-PD-1						CCR2 antagonist + IgG						CCR2 antagonist + Anti-PD-1
0	0.00155945	0	0		0	0	0.0061811	0	0	0.00262009	0	0.0293893	0.0452982	0.0304582	0	0	0.0240132	0.0102051	0.0208333	0.0155797	0.0421481
Supp. Fig. 9b
Vehicle + IgG					Vehicle + Anti-PD-1						CCR2 antagonist + IgG						CCR2 antagonist + Anti-PD-1
0.231776	0.204678	0.16844	0.162111	0.185961	0.27147	0.185634	0.398585	0.47907	0.477663	0.503937	0.21097	0.183168	0.0899281	1.12227	1.60606	0.925373	0.323155	0.189908	0.243127	1.20095	1.61331
Supp. Fig. 10b
Vehicle + IgG					Vehicle + Anti-PD-1						CCR2 antagonist + IgG						CCR2 antagonist + Anti-PD-1
0.01	0	0	0.05		0	0	2.39	0.1	0.1	0.67	0.12	0	1.47	0	1.1	0.07	0.2	3.75	2.46	0	4.68
Supp. Fig. 11a
Macrophages
Vehicle + IgG								Vehicle + Anti-PD-1										CCR2 antagonist + IgG						CCR2 antagonist + Anti-PD-1
51	48.8	46.2	45.8	47	30.1	46.6	39.8	37.5	37.3	39.9	41.1	20.1	35.6	35.5	43.5	30.4	26.9	31.4	41.9	45.6	35.4	34.6	21.2	37.9	33.1	33.6	38.6	42.7	28
Immature Macrophages
Vehicle + IgG								Vehicle + Anti-PD-1										CCR2 antagonist + IgG						CCR2 antagonist + Anti-PD-1
22	18	27.5	28.2	26.6	36	18.5	26.8	20.3	30	30.1	13	53.9	22.7	18.4	23.8	46.8	50.8	50.8	32.5	23.3	38.7	44	58.5	28.1	35.1	36.7	29.9	27	47.2
Monocytes
Vehicle + IgG								Vehicle + Anti-PD-1										CCR2 antagonist + IgG						CCR2 antagonist + Anti-PD-1
16.6	25.1	19.5	19.2	20.4	27.1	26.3	25.2	33.2	26.4	23.5	36.9	21	32.3	37.8	25	17.2	17.5	12.7	19	23.8	19	16.5	15.8	28.2	26.2	23.4	23.9	23.5	18.5
Supp. Fig. 11b
Vehicle + IgG								Vehicle + Anti-PD-1										CCR2 antagonist + IgG						CCR2 antagonist + Anti-PD-1
53.9	55	50.1	43.1	51	51.3	55	49.7	31.6	29.3	49.7	61.9	27.5	38	53.3	46	38.4	40.1	44.7	42.2	57.4	54.5	39.3	38.2	44.5	35.4	50	54	41.3	38.3
Supp. Fig. 11c
Vehicle + IgG								Vehicle + Anti-PD-1										CCR2 antagonist + IgG						CCR2 antagonist + Anti-PD-1
60.2	62.9	60.8	50.7	96.6	89.8	58.1	53.6	50.9	58	83.1	80.6	75.2	65.8	67.2	61.6	60.9	70.3	72.8	55.9	62.5	83.5	74.1	78.9	97.1	99.3	85	70	67.7	67.6
Supp. Fig. 11d
Vehicle + IgG								Vehicle + Anti-PD-1										CCR2 antagonist + IgG						CCR2 antagonist + Anti-PD-1
198	187	188	163	240	202	193	164	133	164	198	217	171	158	186	173	155	193	177	134	195	194	197	196	267	237	189	183	175	169
Supp. Fig. 11e
Vehicle + IgG								Vehicle + Anti-PD-1										CCR2 antagonist + IgG						CCR2 antagonist + Anti-PD-1
38.6575	41.1475	77.4891	76.5	25.6104	43.6736	41.4225	89	85.2282	50.5312	38.6301	54.758	54.1104	66.1817	92.1375	74.245	99.2909	68.5634	43.0436	50.8361	67.0097	50.2786	42.8507	66.469	29.1724	21	57.33	29.1802	44.9265	65.5909
Supp. Fig. 11f
Vehicle + IgG								Vehicle + Anti-PD-1										CCR2 antagonist + IgG						CCR2 antagonist + Anti-PD-1
118.767	80	183.59	182.484	59.0043	48.5083	73.395	140.563	96.2668	71.3945	65.589	60.9906	51.7914	72.9433	86.5312	129.186	175.491	105.392	106.423	112.107	128.388	93.6769	89.8567	89.1862	39.2069	26.5305	82.32	47.1279	81.6324	99.2727
